# Supplementary material for: Clinacanthus nutans extract lowers periodontal inflammation under high-glucose conditions via inhibiting NF-κB signaling pathway
Source: Front Pharmacol. 2024 Aug 13;15:1410419. doi: 10.3389/fphar.2024.1410419 (PMC11347419; doi:10.3389/fphar.2024.1410419)
Supplement: Supplementary file 1 [file DataSheet3.zip]

Archive with 14 entries (13 files):
- Supplementary Figure S3 Immunoblotting assay(B) tiff/
- __MACOSX/._Supplementary Figure S3 Immunoblotting assay(B) tiff
- Supplementary Figure S3 Immunoblotting assay(B) tiff/pNF-KB.tiff
- __MACOSX/Supplementary Figure S3 Immunoblotting assay(B) tiff/._pNF-KB.tiff
- Supplementary Figure S3 Immunoblotting assay(B) tiff/NF-KB.tiff
- __MACOSX/Supplementary Figure S3 Immunoblotting assay(B) tiff/._NF-KB.tiff
- Supplementary Figure S3 Immunoblotting assay(B) tiff/GAP-pNF-KB,NF-KB.tiff
- __MACOSX/Supplementary Figure S3 Immunoblotting assay(B) tiff/._GAP-pNF-KB,NF-KB.tiff
- Supplementary Figure S3 Immunoblotting assay(B) tiff/pNF-KB2.tiff
- __MACOSX/Supplementary Figure S3 Immunoblotting assay(B) tiff/._pNF-KB2.tiff
- Supplementary Figure S3 Immunoblotting assay(B) tiff/NF-KB2.tiff
- __MACOSX/Supplementary Figure S3 Immunoblotting assay(B) tiff/._NF-KB2.tiff
- Supplementary Figure S3 Immunoblotting assay(B) tiff/GAP-NF-KB.tiff
- __MACOSX/Supplementary Figure S3 Immunoblotting assay(B) tiff/._GAP-NF-KB.tiff
