# Supplementary material for: Clinacanthus nutans extract lowers periodontal inflammation under high-glucose conditions via inhibiting NF-κB signaling pathway
Source: Front Pharmacol. 2024 Aug 13;15:1410419. doi: 10.3389/fphar.2024.1410419 (PMC11347419; doi:10.3389/fphar.2024.1410419)
Supplement: Supplementary file 2 [file DataSheet4.zip]

Archive with 14 entries (13 files):
- Supplementary Figure S3 Immunoblotting assay(A) tiff/
- __MACOSX/._Supplementary Figure S3 Immunoblotting assay(A) tiff
- Supplementary Figure S3 Immunoblotting assay(A) tiff/IKB-alpha.tiff
- __MACOSX/Supplementary Figure S3 Immunoblotting assay(A) tiff/._IKB-alpha.tiff
- Supplementary Figure S3 Immunoblotting assay(A) tiff/P-IKB-alpha.tiff
- __MACOSX/Supplementary Figure S3 Immunoblotting assay(A) tiff/._P-IKB-alpha.tiff
- Supplementary Figure S3 Immunoblotting assay(A) tiff/GAP-pIKB_IKB.tiff
- __MACOSX/Supplementary Figure S3 Immunoblotting assay(A) tiff/._GAP-pIKB_IKB.tiff
- Supplementary Figure S3 Immunoblotting assay(A) tiff/GAP-IKB-alpha2_3.tiff
- __MACOSX/Supplementary Figure S3 Immunoblotting assay(A) tiff/._GAP-IKB-alpha2_3.tiff
- Supplementary Figure S3 Immunoblotting assay(A) tiff/IKB-alpha3.tiff
- __MACOSX/Supplementary Figure S3 Immunoblotting assay(A) tiff/._IKB-alpha3.tiff
- Supplementary Figure S3 Immunoblotting assay(A) tiff/IKB-alpha2.tiff
- __MACOSX/Supplementary Figure S3 Immunoblotting assay(A) tiff/._IKB-alpha2.tiff
