# Supplementary material for: Clinacanthus nutans extract lowers periodontal inflammation under high-glucose conditions via inhibiting NF-κB signaling pathway
Source: Front Pharmacol. 2024 Aug 13;15:1410419. doi: 10.3389/fphar.2024.1410419 (PMC11347419; doi:10.3389/fphar.2024.1410419)
Supplement: Supplementary file 4 [file DataSheet2.zip]

Archive with 6 entries (5 files):
- Supplementary Figure S3 Immunoblotting assay(C) tiff/
- __MACOSX/._Supplementary Figure S3 Immunoblotting assay(C) tiff
- Supplementary Figure S3 Immunoblotting assay(C) tiff/COX2.tiff
- __MACOSX/Supplementary Figure S3 Immunoblotting assay(C) tiff/._COX2.tiff
- Supplementary Figure S3 Immunoblotting assay(C) tiff/GAP-COX2.tiff
- __MACOSX/Supplementary Figure S3 Immunoblotting assay(C) tiff/._GAP-COX2.tiff
